# Supplementary material for: Distinct microbial communities degrade cellulose diacetate bioplastics in the coastal ocean
Source: Appl Environ Microbiol. 2023 Dec 6;89(12):e01651-23. doi: 10.1128/aem.01651-23 (PMC10734458; doi:10.1128/aem.01651-23)
Supplement: Supplemental file 2 — Table S5. [file aem.01651-23-s0002.xlsx]

## Sheet: Sheet1
Table S5. Taxonomy of ASVs identified through differential analysis.
			Kingdom	Phylum	Class	Order	Family	Genus
CDA fabric vs cotton fabric	Up	ASV7	Bacteria	Proteobacteria	Alphaproteobacteria	Rhizobiales	Methyloligellaceae	NA
		ASV162	Bacteria	Proteobacteria	Alphaproteobacteria	Micavibrionales	Micavibrionaceae	NA
		ASV21	Bacteria	Proteobacteria	Gammaproteobacteria	Arenicellales	Arenicellaceae	Perspicuibacter
		ASV29	Bacteria	Proteobacteria	Alphaproteobacteria	Rhizobiales	Methyloligellaceae	NA
		ASV1	Bacteria	Proteobacteria	Gammaproteobacteria	Pseudomonadales	Cellvibrionaceae	NA
		ASV2	Bacteria	Proteobacteria	Gammaproteobacteria	Pseudomonadales	Cellvibrionaceae	NA
		ASV13	Bacteria	Proteobacteria	Gammaproteobacteria	Pseudomonadales	NA	NA
		ASV41	Bacteria	Verrucomicrobiota	Verrucomicrobiae	Opitutales	Puniceicoccaceae	Pelagicoccus
		ASV60	Bacteria	Proteobacteria	Gammaproteobacteria	Arenicellales	Arenicellaceae	HTCC5015
	Down	ASV175	Bacteria	Proteobacteria	Gammaproteobacteria	Pseudomonadales	Cellvibrionaceae	NA
		ASV3	Bacteria	Proteobacteria	Gammaproteobacteria	Pseudomonadales	Cellvibrionaceae	NA
		ASV242	Bacteria	Bacteroidota	Bacteroidia	Flavobacteriales	Flavobacteriaceae	NA
		ASV463	Bacteria	Proteobacteria	Gammaproteobacteria	NA	NA	NA
		ASV530	Bacteria	Verrucomicrobiota	Verrucomicrobiae	Verrucomicrobiales	Rubritaleaceae	NA
		ASV125	Bacteria	Planctomycetota	Planctomycetes	Pirellulales	Pirellulaceae	NA
		ASV178	Bacteria	Bacteroidota	Bacteroidia	Cytophagales	NA	NA
		ASV14	Bacteria	Bacteroidota	Bacteroidia	Cytophagales	Cyclobacteriaceae	NA
		ASV32	Bacteria	Myxococcota	Polyangia	Nannocystales	Nannocystaceae	NA
		ASV666	Bacteria	Planctomycetota	Planctomycetes	Pirellulales	Pirellulaceae	NA
		ASV44	Bacteria	Proteobacteria	Gammaproteobacteria	Pseudomonadales	Cellvibrionaceae	NA
		ASV15	Bacteria	Proteobacteria	Gammaproteobacteria	Pseudomonadales	Cellvibrionaceae	NA
CDA film vs cellulose film	Up	ASV63	Bacteria	Acidobacteriota	Thermoanaerobaculia	Thermoanaerobaculales	Thermoanaerobaculaceae	Subgroup 10
		ASV318	Bacteria	Bacteroidota	Bacteroidia	Cytophagales	Spirosomaceae	Taeseokella
		ASV333	Bacteria	Proteobacteria	Gammaproteobacteria	Pseudomonadales	Cellvibrionaceae	NA
		ASV1	Bacteria	Proteobacteria	Gammaproteobacteria	Pseudomonadales	Cellvibrionaceae	NA
		ASV13	Bacteria	Proteobacteria	Gammaproteobacteria	Pseudomonadales	NA	NA
		ASV64	Bacteria	Proteobacteria	Gammaproteobacteria	Arenicellales	Arenicellaceae	Perspicuibacter
		ASV29	Bacteria	Proteobacteria	Alphaproteobacteria	Rhizobiales	Methyloligellaceae	NA
		ASV7	Bacteria	Proteobacteria	Alphaproteobacteria	Rhizobiales	Methyloligellaceae	NA
		ASV2	Bacteria	Proteobacteria	Gammaproteobacteria	Pseudomonadales	Cellvibrionaceae	NA
		ASV60	Bacteria	Proteobacteria	Gammaproteobacteria	Arenicellales	Arenicellaceae	HTCC5015
	Down	ASV139	Bacteria	Planctomycetota	Planctomycetes	Pirellulales	Pirellulaceae	Pir4 lineage
		ASV159	Bacteria	Bdellovibrionota	Bdellovibrionia	Bacteriovoracales	Bacteriovoracaceae	Peredibacter
		ASV3	Bacteria	Proteobacteria	Gammaproteobacteria	Pseudomonadales	Cellvibrionaceae	Marinagarivorans
		ASV127	Bacteria	Bacteroidota	Bacteroidia	Flavobacteriales	Flavobacteriaceae	Gilvibacter
		ASV294	Bacteria	Proteobacteria	Alphaproteobacteria	Rhodobacterales	Rhodobacteraceae	NA
		ASV804	Bacteria	Bacteroidota	Bacteroidia	Cytophagales	Cyclobacteriaceae	NA
		ASV71	Bacteria	Proteobacteria	Gammaproteobacteria	Pseudomonadales	Cellvibrionaceae	NA
		ASV49	Bacteria	Myxococcota	Polyangia	Nannocystales	Nannocystaceae	NA
		ASV82	Bacteria	Proteobacteria	Gammaproteobacteria	Burkholderiales	Methylophilaceae	Methylotenera
		ASV44	Bacteria	Proteobacteria	Gammaproteobacteria	Pseudomonadales	Cellvibrionaceae	NA
		ASV359	Bacteria	Proteobacteria	Alphaproteobacteria	Rhodobacterales	Rhodobacteraceae	Roseobacter clade NAC11-7 lineage
		ASV188	Bacteria	Proteobacteria	Alphaproteobacteria	Rhodobacterales	Rhodobacteraceae	Planktotalea
		ASV191	Bacteria	Bacteroidota	Bacteroidia	Cytophagales	Cyclobacteriaceae	NA
		ASV178	Bacteria	Bacteroidota	Bacteroidia	Cytophagales	NA	NA
		ASV199	Bacteria	Proteobacteria	Gammaproteobacteria	Enterobacterales	Alteromonadaceae	Alteromonas
		ASV32	Bacteria	Myxococcota	Polyangia	Nannocystales	Nannocystaceae	NA
		ASV158	Bacteria	Myxococcota	Polyangia	Polyangiales	BIrii41	NA
		ASV119	Bacteria	Verrucomicrobiota	Verrucomicrobiae	Opitutales	Puniceicoccaceae	Pelagicoccus
		ASV14	Bacteria	Bacteroidota	Bacteroidia	Cytophagales	Cyclobacteriaceae	NA
		ASV57	Bacteria	Myxococcota	Polyangia	Polyangiales	BIrii41	NA
		ASV75	Bacteria	Proteobacteria	Gammaproteobacteria	Pseudomonadales	Cellvibrionaceae	NA
		ASV201	Bacteria	Verrucomicrobiota	Verrucomicrobiae	Opitutales	Puniceicoccaceae	Pelagicoccus
		ASV235	Bacteria	Chloroflexi	Anaerolineae	SBR1031	A4b	NA
		ASV222	Bacteria	Bacteroidota	Bacteroidia	Flavobacteriales	Flavobacteriaceae	NA
		ASV193	Bacteria	Verrucomicrobiota	Verrucomicrobiae	Opitutales	Puniceicoccaceae	Pelagicoccus
		ASV120	Bacteria	Proteobacteria	Alphaproteobacteria	Rhodobacterales	Rhodobacteraceae	NA
Note: Up and down represent the relative abundance of these ASVs with significantly increased and decreasd in the CDA bioplastics, respectively.
The ASVs with an adjusted p-value < 0.001 and log2fold change > 5 were considered significantly different. Detailed information of these ASVs can be found in Figure S7 and S8.
ASVs in red represent unique microbial taxa identified in the current study compared with previous CDA degradation studies.
